# Supplementary material for: Association between Heated Tobacco Product Use during Pregnancy and Fetal Growth in Japan: A Nationwide Web-Based Survey
Source: Int J Environ Res Public Health. 2022 Sep 19;19(18):11826. doi: 10.3390/ijerph191811826 (PMC9517232; doi:10.3390/ijerph191811826)
Supplement: Supplementary file 1 [file ijerph-19-11826-s001.zip]

Archive with 1 entries (1 files):
- ijerph-1895831-supplementary.pdf
